# Supplementary material for: Effects of a simulation-based blended training model on nurses’ treatment decision-related knowledge about oral cancer in Taiwan: a pilot survey
Source: J Educ Eval Health Prof. 2021 May 25;18:10. doi: 10.3352/jeehp.2021.18.10 (PMC8241583; doi:10.3352/jeehp.2021.18.10)
Supplement: Supplementary file 1 [file jeehp-18-10-dataset1.xlsx]

## Sheet: 工作表1
age range of trainees																		average preceptor-rated treatment-decision-related knowledge					all-in-one pre-treatment educational materials achieve purpose of paperless	all-in-one pre-treatment educational materials increase the effects of bedside pre-treatment education and will benefit more patients	you are willing to recommond this pre-treatment educational materials to others
	age (year)	gender (Male/Female)	topics for		familairity to the topics-baseline	familairity to the topics-post-training		confidence to the topics-baseline	confidence to the topics-post-training		anxiety to the topics of baseline	anxiety to the topics of post-training		Confidence for skills of educational materials-based bedside patients education-baseline	Confidence for skills of educational materials-based bedside patients education-post-training		first ward-based assignment		second ward-based assignments	third ward-based assignments		medical information in educational materials (post-training stage)
trainee 1	23	F	surgery preparation		agree	very agree		agree	very agree		not agree	not agree		not very agree	agree		1	31	87	99		1	agree	agree	agree
2	27	F	chemotheraphy		not very agree	not very agree		not very agree	not very agree		agree	not agree		agree	very agree		2	30	71	100		2	agree	agree	very agree
3	21	F	oral care of RT		agree	very agree		vey agree	very agree		not very agree	not very agree		no applicable	agree		3	32	72	97		3	very agree	agree	agree
4	22	F	process of radiotheraphy		very agree	very agree		agree	agree		not agree	not agree		very agree	very agree		4	25	82	98		4	agree	agree	agree
5	28	F	chemotheraphy		agree	agree		agree	very agree		not agree	not agree		not agree	agree		5	27	80	102		5	agree	very agree	agree
6	21	F	oral care of RT		not very agree			not very agree			not very agree			not agree	agree		6	25	69	95		6	not agree	not very agree	agree
7	22	M	immunotherapy		agree	very agree		very agree	very agree		agree	very agree		agree	very agree		7	24	83	98		7	very agree	agree	very agree
8	26	F	surgery preparation		very agree	very agree		agree	very agree		no applicable	no applicable		not agree	agree		8	35	71	104		8	agree	agree	agree
9	24	F	molecular-targeted therapy		agree	very agree		agree	agree		not agree	not agree		very agree	very agree		9	29	67	98		9	agree	very agree	agree
10	25	F	oral care of RT		not agree	not agree		not agree	not agree		not very agree	not very agree		very agree	very agree		10	25	73	102		10	not very agree		agree
11	23	F	chemotheraphy		agree	agree		agree	very agree		no applicable	no applicable		agree	very agree		11	26	70	95		11	very garee	agree	agree
12	28	F	homecare of tracheostomy		not agree	agree		not agree	agree		very agree	very agree		not agree	agree		12	27	79	97		12	not agree	not agree	not very agree
13	28	F	surgery preparation		very agree	very agree		agree	very agree		not agree	not agree		agree	very agree		13	27	81	96		13	agree	very agree	very agree
14	21	F	oral care of RT		agree	verg agree		very agree	verg agree		not very agree	not very agree		very agree	very agree		14	28	76	106		14	agree	agree	agree
15	22	F	chemotheraphy		very agree	very agree		agree	agree		no applicable	no applicable		not agree	not very agree		15	30	72	97		15	very agree	agree	agree
16	27	F	surgery preparation		no applicable	not very agree		no applicable	not very agree		not agree	not agree		agree	agree		16	23	73	103		16	agee	very agree	agree
17	22	M	oral care of RT		agree	agree		very agree	very agree		very agree	not agree		very agree	very agree		17	35	77	98		17	agree	agree	agree
18	23	F	chemotheraphy		very agree	very agree		very agree	very agree		not very agree	not very agree		agree	agree		18	37	79	96		18	very agree	agree	not agree
19	24	F	surgery preparation		not agree	not agree		not agree	not agree		not agree	not agree		agree	agree		19	39	71	107		19	not agree	agree	not agree
20	26	F	chemotheraphy		very agree	very agree		agree	agree		not very agree	not very agree		very agree	very agree		20	25	73	102		20	agree	very agree	agree
21	34	F	surgery preparation		agree	agree		very agree	very agree		agree	agree		no applicable	no applicable		21	27	71	98		21	very agree	agree	very agree
22	23	F	process of radiotheraphy		very agree	very agree		agree	very agree		not agree	not agree		agree	agree		22	29	79	99		22	agree	very agreee	agree
23	42	F	surgery preparation		agree	very agree		very agree	agree		not agree	not agree		not agree	not very agree		23	30	77	102		23	very agree	agree	agree
24	24	F	process of radiotheraphy		no appplicable	no applicable		no appplicable	no applicable		agree	very agree		very agree	very agree		24	22	75	108		24	very agree	agree	agree
25	48	F	chemotheraphy		very agree	verya agree		very agree	verya agree		not agree	not agree		not agree	not very agree		25	25	73	96		25	agree	very agree	agree
26	21	F	surgery preparation		not very agree			not very agree	very agree		no applicable	no applicable		agree	agree		26	31	71	97		26	very agree	agree	very agree
